# Supplementary material for: The successive emergence of ERVL-MaLRs in primates
Source: Virus Evol. 2023 Dec 4;9(2):vead072. doi: 10.1093/ve/vead072 (PMC10735291; doi:10.1093/ve/vead072)
Supplement: vead072_Supp [file vead072_supp.zip]

Archive with 1 entries (1 files):
- suppl_data/Supplemental Information(1).pdf
